# Supplementary material for: Identification and Expression Analysis of Stress-Associated Proteins (SAPs) Containing A20/AN1 Zinc Finger in Cucumber
Source: Plants (Basel). 2020 Mar 24;9(3):400. doi: 10.3390/plants9030400 (PMC7154871; doi:10.3390/plants9030400)
Supplement: Supplementary file 1 [file plants-09-00400-s001.zip]

Archive with 3 entries (3 files):
- Table S1.xls
- Table S2.doc
- Table S3.xls
