# Supplementary material for: Identification and Expression Analysis of Stress-Associated Proteins (SAPs) Containing A20/AN1 Zinc Finger in Cucumber
Source: Plants (Basel). 2020 Mar 24;9(3):400. doi: 10.3390/plants9030400 (PMC7154871; doi:10.3390/plants9030400)
Supplement: Supplementary file 1 [file plants-09-00400-s001.zip › Table S1.xls]

## Sheet: Sheet1
Table S1. The accession numbers of SAPs for phylogenetic analysis.
Species	Name	Locus
Cucumis sativus	CsSAP1	Csa1G613510
	CsSAP2	Csa3G177400
	CsSAP3	Csa3G177900
	CsSAP4	Csa3G697940
	CsSAP5	Csa3G829160
	CsSAP6	Csa4G166950
	CsSAP7	Csa4G290810
	CsSAP8	Csa5G157400
	CsSAP9	Csa6G152950
	CsSAP10	Csa6G452080
	CsSAP11	Csa7G428820
	CsSAP12	Csa7G428830
Arabidopsis thaliana	AtSAP1	AT1g12440
	AtSAP2	AT1g51200
	AtSAP3	AT2g27580
	AtSAP4	AT2g36320
	AtSAP5	AT3g12630
	AtSAP6	AT3g52800
	AtSAP7	AT4g12040
	AtSAP8	AT4g14225
	AtSAP9	AT4g22820
	AtSAP10	AT4g25380
	AtSAP11	AT2g41835
	AtSAP12	AT3g28210
	AtSAP13	AT3g57480
	AtSAP14	AT5g48205
Solanum lycopersicum	SlSAP1	DQ395293
	SlSAP2	FJ442188
	SlSAP3	FJ442189
	SlSAP4	FJ442190
	SlSAP5	FJ442191
	SlSAP6	FJ442192
	SlSAP7	FJ442193
	SlSAP8	FJ442194
	SlSAP9	FJ442195
	SlSAP10	FJ442196
	SlSAP11	FJ442197
	SlSAP12	FJ442198
	SlSAP13	FJ442199
Medicago truncatula	MtSAP1	Medtr1g060380.1
	MtSAP2	Medtr1g100773.1
	MtSAP3	Medtr2g086190.1
	MtSAP4	Medtr2g098160.1
	MtSAP5	Medtr3g028010.1
	MtSAP6	Medtr4g053440.1
	MtSAP7	Medtr7g092400.1
	MtSAP8	Medtr7g104320.1
	MtSAP9	Medtr7g114920.1
	MtSAP10	Medtr0249s0070.1
	MtSAP11	Medtr2g054650.1
	MtSAP12	Medtr3g025570.1
	MtSAP13	Medtr4g065570.1
	MtSAP14	Medtr8g036980.1
	MtSAP15	Medtr6g008210.1
	MtSAP16	Medtr7g091810.1
	MtSAP17	Medtr0100s0160.1
Malus domestica	MdSAP1	MDP0000494946
	MdSAP2	MDP0000588934
	MdSAP3	MDP0000122842
	MdSAP4	MDP0000237812
	MdSAP5	MDP0000316313
	MdSAP6	MDP0000543745
	MdSAP7	MDP0000362676
	MdSAP8	MDP0000874708
	MdSAP9	MDP0000362677
	MdSAP10	MDP0000164222
	MdSAP11	MDP0000516205
	MdSAP12	MDP0000506127
	MdSAP13	MDP0000286185
	MdSAP14	MDP0000263150
	MdSAP15	MDP0000292844
	MdSAP16	MDP0000294781
	MdSAP17	MDP0000133254
	MdSAP18	MDP0000139359
	MdSAP19	MDP0000707978
	MdSAP20	MDP0000296953
	MdSAP21	MDP0000211516
	MdSAP22	MDP0000165407
	MdSAP23	MDP0000231017
	MdSAP24	MDP0000683912
	MdSAP25	MDP0000652898
	MdSAP26	MDP0000086327
	MdSAP27	MDP0000141121
	MdSAP28	MDP0000853499
	MdSAP29	MDP0000661416
	MdSAP30	MDP0000284856
