# Supplementary material for: Identification and Expression Analysis of Stress-Associated Proteins (SAPs) Containing A20/AN1 Zinc Finger in Cucumber
Source: Plants (Basel). 2020 Mar 24;9(3):400. doi: 10.3390/plants9030400 (PMC7154871; doi:10.3390/plants9030400)
Supplement: Supplementary file 1 [file plants-09-00400-s001.zip › Table S3.xls]

## Sheet: Sheet1
Table S3. The gene-specific primers used for RT-qPCR.
Gene	Locus	Forward primer	Reverse primer
CsSAP1	Csa1G613510	ACAGTGGAGCGAAGCCAAAGAA	CATCCTGAGCAGAAGTGCGGTA
CsSAP5	Csa3G829160	CGGTGCCGGGAAATTCTTACGT	ACAATCGCCCTCGCTCCTCAAC
CsSAP6	Csa4G166950	ACCATAAATGTCCTGGACCAAA	GCTGAGGCTTTAACAGATGAGG
CsSAP7	Csa4G290810	TGTTACCGATGGTGCCATTTCT	TTGGACCCTCACTTGGTTTCTC
CsSAP9	Csa6G152950	AAACTAGCCTTAAACCAAACCCTG	ACTTCCGTCCTCACCTCCTCTT
CsSAP10	Csa6G452080	CTCCTGTTGTCGCCTTGTCCCT	GGTCAAACCCACCTTCTTACGG
CsACT3	DQ115883	GGCAGTGGTGGTGAACAT	GATTCTGGTGATGGTGTGAGTC
